# Supplementary material for: Preparation and Characterization of Novel Poly(Lactic Acid) Composites Reinforced with “Latxa” Sheep Wool Fibers: The Effect of Peroxide Surface Treatments and Fiber Content
Source: Materials (Basel). 2024 Oct 8;17(19):4912. doi: 10.3390/ma17194912 (PMC11478041; doi:10.3390/ma17194912)
Supplement: Supplementary file 1 [file materials-17-04912-s001.zip]

Archive with 5 entries (5 files):
- Video S1. burning test of neat PLA.mp4
- Video S2. Composite with wool treated in peroxide 30 min.mp4
- Video S3. Composite with wool treated in peroxide 24 h.mp4
- Video S4. Composite with sisal fiber.mp4
- Video S5. Composite with flax fiber.mp4
